# Supplementary material for: When Eating Becomes Torturous: Understanding Nutrition-Related Cancer Treatment Side Effects among Individuals with Cancer and Their Caregivers
Source: Nutrients. 2022 Jan 14;14(2):356. doi: 10.3390/nu14020356 (PMC8781744; doi:10.3390/nu14020356)
Supplement: Supplementary file 1 [file nutrients-14-00356-s001.zip]

Archive with 1 entries (1 files):
- nutrients-1551570-supplementary.pdf
